# Supplementary material for: Psychological Burden and Coping Strategies Among Pakistani Adults: A Cross-Sectional Survey Study
Source: Epidemiologia (Basel). 2025 Jun 20;6(3):30. doi: 10.3390/epidemiologia6030030 (PMC12468578; doi:10.3390/epidemiologia6030030)
Supplement: Supplementary file 1 [file epidemiologia-06-00030-s001.zip]

Archive with 1 entries (1 files):
- epidemiologia-3523877-supplementary.pdf
